# Supplementary material for: FGFR4 and EZH2 inhibitors synergistically induce hepatocellular carcinoma apoptosis via repressing YAP signaling
Source: J Exp Clin Cancer Res. 2023 Apr 22;42:96. doi: 10.1186/s13046-023-02659-4 (PMC10122280; doi:10.1186/s13046-023-02659-4)
Supplement: Supplementary file 2 — Additional file 2: Table S1. List of the qRT-PCR primers. [file 13046_2023_2659_MOESM2_ESM.xlsx]

## Sheet: List of primers for qPCR
List of primers for qPCR
Gene name	Application	primer	Sequence (5’-3’)
GAPDH	RT-qPCR	Forward	GTCTCCTCTGACTTCAACAGCG
		Reverse	ACCACCCTGTTGCTGTAGCCAA
CCND1	RT-qPCR	Forward	TCTACACCGACAACTCCATCCG
		Reverse	TCTGGCATTTTGGAGAGGAAGTG
CDK6	RT-qPCR	Forward	GGATAAAGTTCCAGAGCCTGGAG
		Reverse	GCGATGCACTACTCGGTGTGAA
DOCK5	RT-qPCR	Forward	GCTTCTGAGCAACATCCTGGAG
		Reverse	TCCTTCTCAGCAGCCGTTCCAT
MAP2K6	RT-qPCR	Forward	GGCTACTTGGTGGACTCTGTTG
		Reverse	CATCGTGATGCCCAGACTCCAA
NUAK2	RT-qPCR	Forward	CTACCATCAAGGCAAGTTCCTGC
		Reverse	CCAGGATGTAGAGGAGAACACC
PIK3CB	RT-qPCR	Forward	GGTAATCGGAGGATAGGGCAGT
		Reverse	CGGCAGTATGCTTCAAGGATGAC
PRKCA	RT-qPCR	Forward	GCCTATGGCGTCCTGTTGTATG
		Reverse	GAAACAGCCTCCTTGGACAAGG
TGM2	RT-qPCR	Forward	TGTGGCACCAAGTACCTGCTCA
		Reverse	GCACCTTGATGAGGTTGGACTC
YAP1	RT-qPCR	Forward	TGTCCCAGATGAACGTCACAGC
		Reverse	TGGTGGCTGTTTCACTGGAGCA
