# Supplementary material for: FGFR4 and EZH2 inhibitors synergistically induce hepatocellular carcinoma apoptosis via repressing YAP signaling
Source: J Exp Clin Cancer Res. 2023 Apr 22;42:96. doi: 10.1186/s13046-023-02659-4 (PMC10122280; doi:10.1186/s13046-023-02659-4)
Supplement: Supplementary file 3 — Additional file 3: Table S2. Information of the antibodies. [file 13046_2023_2659_MOESM3_ESM.xlsx]

## Sheet: List of antibodies
List of antibodies
Antibody	Company	Cat #	WB
EZH2	Cell Signaling Technology	5246	1/2000
H3K27me3	Cell Signaling Technology	9733	1/5000
Histone H3	Abcam	ab1791	1/5000
ANTI-FLAG® M2 antibody	Sigma	F1804	1/2000
NF-Κb1	Cell Signaling Technology	3035	1/2000
NF-κB2	Cell Signaling Technology	4882	1/2000
RelA	Cell Signaling Technology	8242	1/2000
RelB	Cell Signaling Technology	4922	1/2000
GAPDH	Cell Signaling Technology	5174	1/5000
FGFR4	R&D Systems	MAB6852	1/2000
p-FGFR4	BBI	D151395	1/2000
AKT	Cell Signaling Technology	4685	1/2000
p-AKT	Cell Signaling Technology	4060	1/2000
FGFR1	Proteintech	60325	1/1000
FGFR2	Abcam	ab109372	1/3000
FGFR3	Abcam	ab133644	1/1000
PARP	Cell Signaling Technology	9542	1/2000
Cleaved PARP	Cell Signaling Technology	95696	1/2000
Caspase 3	Cell Signaling Technology	9662	1/2000
Cleaved Caspase 3	Cell Signaling Technology	9664	1/2000
YAP	Cell Signaling Technology	14074	1/3000
p-YAP	Abcam	ab76252	1/3000
MST1/2	Abcam	ab245190	1/2000
p-MST1/2	Abcam	ab76323	1/2000
LATS1//WARTS	Abcam	ab243656	1/3000
p-LATS1/2	BBI	D155305	1/2000
